# Supplementary material for: Synthesis of Dimpled Particles by Seeded Emulsion Polymerization and Their Application in Superhydrophobic Coatings
Source: Membranes (Basel). 2022 Sep 11;12(9):876. doi: 10.3390/membranes12090876 (PMC9504608; doi:10.3390/membranes12090876)
Supplement: Supplementary file 1 [file membranes-12-00876-s001.zip]

Archive with 1 entries (1 files):
- membranes-1887762-supplementary.pdf
